# Supplementary material for: The Myb-p300-CREB axis modulates intestine homeostasis, radiosensitivity and tumorigenesis
Source: Cell Death Dis. 2013 Apr 25;4(4):e605–. doi: 10.1038/cddis.2013.119 (PMC3641342; doi:10.1038/cddis.2013.119)
Supplement: Supplementary Excel spreadsheet [file cddis2013119x7.xls]

## Sheet: Shortenned List for Paper
GeneSymbol	log2.fold_change.	p_value	Description
Ppm1b	1.79769e+308	0.0089278	protein phosphatase 1B, magnesium dependent, beta isoform [Source:MGI Symbol;Acc:MGI:101841]
Abcc2	1.79769e+308	0.00631937	ATP-binding cassette, sub-family C (CFTR/MRP), member 2 [Source:MGI Symbol;Acc:MGI:1352447]
Gm4070	2.26418	8.57e-12	interferon-induced very large GTPase 1
Fahd1	1.9858	1.02e-12	fumarylacetoacetate hydrolase domain containing 1 [Source:MGI Symbol;Acc:MGI:1915886]
smc2	1.89076	0	structural maintenance of chromosomes 2 [Source:MGI Symbol;Acc:MGI:106067]
Zfand6	1.8657	0.000837537	zinc finger, AN1-type domain 6 [Source:MGI Symbol;Acc:MGI:1929510]
Malat1	1.76257	7.04e-12	metastasis associated lung adenocarcinoma transcript 1 (non-coding RNA) [Source:MGI Symbol;Acc:MGI:1919539]
Samd9l	1.63511	0	sterile alpha motif domain containing 9-like [Source:MGI Symbol;Acc:MGI:1343184]
Arid4b	1.6306	8.54e-12	AT rich interactive domain 4B (RBP1-like) [Source:MGI Symbol;Acc:MGI:2137512]
Raet1d	1.60451	0.00027434	retinoic acid early transcript delta [Source:MGI Symbol;Acc:MGI:1861032]
BC003331	1.56198	5.35e-14	cDNA sequence BC003331 [Source:MGI Symbol;Acc:MGI:2385108]
Fam126b	1.54162	6.03e-09	family with sequence similarity 126, member B [Source:MGI Symbol;Acc:MGI:1098784]
Creb1	1.53788	0	cAMP responsive element binding protein 1 [Source:MGI Symbol;Acc:MGI:88494]
Zfp942 // Gm4944 // Zfp944 // Zfp947	1.52824	0	zinc finger protein 942 [Source:MGI Symbol;Acc:MGI:1920483] // predicted gene 4944 [Source:MGI Symbol;Acc:MGI:3643318] // zinc finger protein 944 [Source:MGI Symbol;Acc:MGI:2442394] // zinc finger protein 947 [Source:MGI Symbol;Acc:MGI:3646759]
C330027C09Rik	1.51004	6.66e-16	RIKEN cDNA C330027C09 gene [Source:MGI Symbol;Acc:MGI:2146335]
Rbm39	1.49596	0.00269495	RNA binding motif protein 39 [Source:MGI Symbol;Acc:MGI:2157953]
Yes1	1.45536	0	Yamaguchi sarcoma viral (v-yes) oncogene homolog 1 [Source:MGI Symbol;Acc:MGI:99147]
Smc6	1.42848	0	structural maintenance of chromosomes 6 [Source:MGI Symbol;Acc:MGI:1914491]
Igj	1.3928	4.39e-11	immunoglobulin joining chain [Source:MGI Symbol;Acc:MGI:96493]
Rasef	1.38974	3.8e-12	RAS and EF hand domain containing [Source:MGI Symbol;Acc:MGI:2448565]
Ssb	1.38827	0	Sjogren syndrome antigen B [Source:MGI Symbol;Acc:MGI:98423]
Gm11062	1.37021	6.02e-08	predicted gene 11062 [Source:MGI Symbol;Acc:MGI:3779286]
Arglu1	1.36927	0.00455527	arginine and glutamate rich 1 [Source:MGI Symbol;Acc:MGI:2442985]
6720401G13Rik	1.35414	0	RIKEN cDNA 6720401G13 gene [Source:MGI Symbol;Acc:MGI:2147989]
Zfp758 // Zfp946	1.35159	1.21e-07	zinc finger protein 758 [Source:MGI Symbol;Acc:MGI:2385044] // zinc finger protein 946 [Source:MGI Symbol;Acc:MGI:1921399]
Zfml	1.34479	0	zinc finger, matrin-like [Source:MGI Symbol;Acc:MGI:1203484]
Eea1	1.34429	0	early endosome antigen 1 [Source:MGI Symbol;Acc:MGI:2442192]
Kif5b	1.33923	2.96e-10	kinesin family member 5B [Source:MGI Symbol;Acc:MGI:1098268]
D5Ertd579e	1.31891	0.00627782	DNA segment, Chr 5, ERATO Doi 579, expressed [Source:MGI Symbol;Acc:MGI:1261849]
Cacybp	1.30934	2.27e-13	calcyclin binding protein [Source:MGI Symbol;Acc:MGI:1270839]
Ipo7	1.29414	0	importin 7 [Source:MGI Symbol;Acc:MGI:2152414]
Gm13152	1.28339	0.000681553	predicted gene 13152 [Source:MGI Symbol;Acc:MGI:3701121]
Ifit1	1.28274	1.53e-06	interferon-induced protein with tetratricopeptide repeats 1 [Source:MGI Symbol;Acc:MGI:99450]
Nbeal1	1.26112	0	neurobeachin like 1 [Source:MGI Symbol;Acc:MGI:2444343]
Cops2	1.24971	0	COP9 (constitutive photomorphogenic) homolog, subunit 2 (Arabidopsis thaliana) [Source:MGI Symbol;Acc:MGI:1330276]
Atad2	1.24563	0	ATPase family, AAA domain containing 2 [Source:MGI Symbol;Acc:MGI:1917722]
Smek2	1.21733	0	SMEK homolog 2, suppressor of mek1 (Dictyostelium) [Source:MGI Symbol;Acc:MGI:2144474]
Sh3bgrl	1.20807	8.88e-07	SH3-binding domain glutamic acid-rich protein like [Source:MGI Symbol;Acc:MGI:1930849]
Larp4	1.20405	0	La ribonucleoprotein domain family, member 4 [Source:MGI Symbol;Acc:MGI:2443114]
Wiz	1.19629	0.00456506	widely-interspaced zinc finger motifs [Source:MGI Symbol;Acc:MGI:1332638]
Arglu1	1.19406	0.000203555	arginine and glutamate rich 1 [Source:MGI Symbol;Acc:MGI:2442985]
Fmr1	1.19338	6.33e-13	fragile X mental retardation syndrome 1 homolog [Source:MGI Symbol;Acc:MGI:95564]
Defb41	1.1901	0.000985898	defensin beta 41 [Source:MGI Symbol;Acc:MGI:1924923]
Hsp90aa1	1.18284	4.54e-12	heat shock protein 90, alpha (cytosolic), class A member 1 [Source:MGI Symbol;Acc:MGI:96250]
1200016B10Rik	1.17932	3.13e-12	RIKEN cDNA 1200016B10 gene [Source:MGI Symbol;Acc:MGI:1914125]
Prpf40a	1.1745	0	PRP40 pre-mRNA processing factor 40 homolog A (yeast) [Source:MGI Symbol;Acc:MGI:1860512]
Terf1	1.15955	1.3e-09	telomeric repeat binding factor 1 [Source:MGI Symbol;Acc:MGI:109634]
Nemf	1.15276	0	nuclear export mediator factor [Source:MGI Symbol;Acc:MGI:1918305]
Top2b	1.1515	0	topoisomerase (DNA) II beta [Source:MGI Symbol;Acc:MGI:98791]
Rpe	1.14887	1.21e-08	ribulose-5-phosphate-3-epimerase [Source:MGI Symbol;Acc:MGI:1913896]
Neat1	1.14613	0	nuclear paraspeckle assembly transcript 1 (non-protein coding) [Source:MGI Symbol;Acc:MGI:1914211]
Trip11	1.14355	0	thyroid hormone receptor interactor 11 [Source:MGI Symbol;Acc:MGI:1924393]
Stag2	1.13996	0	stromal antigen 2 [Source:MGI Symbol;Acc:MGI:1098583]
olfm4	1.13475	6.2e-05	olfactomedin 4 [Source:MGI Symbol;Acc:MGI:2685142]
Rbm26 // Gm17066	1.13377	0	RNA binding motif protein 26 [Source:MGI Symbol;Acc:MGI:1921463] // predicted gene 17066 [Source:MGI Symbol;Acc:MGI:4937893]
Cdc27	1.12869	0	cell division cycle 27 homolog (S. cerevisiae) [Source:MGI Symbol;Acc:MGI:102685]
Ints6	1.11314	6.66e-10	integrator complex subunit 6 [Source:MGI Symbol;Acc:MGI:1202397]
Npm1	1.10457	1.68e-10	nucleophosmin 1 [Source:MGI Symbol;Acc:MGI:106184]
Naa50	1.09757	0	N(alpha)-acetyltransferase 50, NatE catalytic subunit [Source:MGI Symbol;Acc:MGI:1919367]
Slc12a2	1.09617	1.1e-12	solute carrier family 12, member 2 [Source:MGI Symbol;Acc:MGI:101924]
Mpp6	1.09122	5.79e-07	membrane protein, palmitoylated 6 (MAGUK p55 subfamily member 6) [Source:MGI Symbol;Acc:MGI:1927340]
C1d	1.08976	9.97e-07	C1D nuclear receptor co-repressor [Source:MGI Symbol;Acc:MGI:1927354]
Bclaf1	1.08732	0	BCL2-associated transcription factor 1 [Source:MGI Symbol;Acc:MGI:1917580]
Pcf11	1.08447	4.71e-09	cleavage and polyadenylation factor subunit homolog (S. cerevisiae) [Source:MGI Symbol;Acc:MGI:1919579]
Rad50	1.08234	2.37e-10	RAD50 homolog (S. cerevisiae) [Source:MGI Symbol;Acc:MGI:109292]
Psmc6	1.0774	1.09e-05	proteasome (prosome, macropain) 26S subunit, ATPase, 6 [Source:MGI Symbol;Acc:MGI:1914339]
Utp14b // Acsl3	1.07664	1.47e-14	UTP14, U3 small nucleolar ribonucleoprotein, homolog B (yeast) [Source:MGI Symbol;Acc:MGI:2445092] // acyl-CoA synthetase long-chain family member 3 [Source:MGI Symbol;Acc:MGI:1921455]
C1galt1c1	1.06928	2.36e-05	C1GALT1-specific chaperone 1 [Source:MGI Symbol;Acc:MGI:1913493]
Syde2	1.06857	7.84e-11	synapse defective 1, Rho GTPase, homolog 2 (C. elegans) [Source:MGI Symbol;Acc:MGI:3036264]
Srsf10	1.06552	1.45e-07	serine/arginine-rich splicing factor 10 [Source:MGI Symbol;Acc:MGI:1333805]
Pik3c2a	1.06429	0	phosphatidylinositol 3-kinase, C2 domain containing, alpha polypeptide [Source:MGI Symbol;Acc:MGI:1203729]
Lin54	1.05996	7.27e-09	lin-54 homolog (C. elegans) [Source:MGI Symbol;Acc:MGI:2140902]
Sult1d1	1.05922	9.43e-06	sulfotransferase family 1D, member 1 [Source:MGI Symbol;Acc:MGI:1926341]
Wbp5	1.05251	0.000876866	WW domain binding protein 5 [Source:MGI Symbol;Acc:MGI:109567]
Zfp148	1.05202	5.7e-13	zinc finger protein 148 [Source:MGI Symbol;Acc:MGI:1332234]
Orc2	1.04981	7.2e-06	origin recognition complex, subunit 2 [Source:MGI Symbol;Acc:MGI:1328306]
Srek1	1.04969	4.29e-09	splicing regulatory glutamine/lysine-rich protein 1 [Source:MGI Symbol;Acc:MGI:2145245]
Tmx3	1.04617	9.4e-11	thioredoxin-related transmembrane protein 3 [Source:MGI Symbol;Acc:MGI:2442418]
Gphn	1.04494	0.00780174	gephyrin [Source:MGI Symbol;Acc:MGI:109602]
Stk3	1.04376	4.1e-06	serine/threonine kinase 3 (Ste20, yeast homolog) [Source:MGI Symbol;Acc:MGI:1928487]
Rock2	1.04143	1.55e-15	Rho-associated coiled-coil containing protein kinase 2 [Source:MGI Symbol;Acc:MGI:107926]
Hook1	1.03424	2.8e-05	hook homolog 1 (Drosophila) [Source:MGI Symbol;Acc:MGI:1925213]
Mtf2	1.03143	1.62e-06	metal response element binding transcription factor 2 [Source:MGI Symbol;Acc:MGI:105050]
Pus10	1.02811	1.18e-09	pseudouridylate synthase 10 [Source:MGI Symbol;Acc:MGI:1921717]
2900002K06Rik	1.0179	0.00229935	RIKEN cDNA 2900002K06 gene [Source:MGI Symbol;Acc:MGI:1917476]
Gnai3	1.01366	7.23e-05	guanine nucleotide binding protein (G protein), alpha inhibiting 3 [Source:MGI Symbol;Acc:MGI:95773]
Hrsp12	1.00007	3.35e-07	heat-responsive protein 12 [Source:MGI Symbol;Acc:MGI:1095401]
Abce1	0.998764	1.33e-15	ATP-binding cassette, sub-family E (OABP), member 1 [Source:MGI Symbol;Acc:MGI:1195458]
Srp9	0.98443	4.22e-07	signal recognition particle 9 [Source:MGI Symbol;Acc:MGI:1350930]
Homer1	0.984397	2.42e-08	homer homolog 1 (Drosophila) [Source:MGI Symbol;Acc:MGI:1347345]
Sp3	0.984143	1.1e-10	trans-acting transcription factor 3 [Source:MGI Symbol;Acc:MGI:1277166]
Car1	0.983536	0.00121109	carbonic anhydrase 1 [Source:MGI Symbol;Acc:MGI:88268]
Trip4 // 2810417H13Rik	0.979813	0.000884867	thyroid hormone receptor interactor 4 [Source:MGI Symbol;Acc:MGI:1928469] // RIKEN cDNA 2810417H13 gene [Source:MGI Symbol;Acc:MGI:1915276]
Trnt1	0.977175	5.24e-08	tRNA nucleotidyl transferase, CCA-adding, 1 [Source:MGI Symbol;Acc:MGI:1917297]
Oxr1	0.975426	4.76e-09	oxidation resistance 1 [Source:MGI Symbol;Acc:MGI:2179326]
Setx	0.975421	1.55e-13	senataxin [Source:MGI Symbol;Acc:MGI:2443480]
Map3k2	0.973535	3.4e-07	mitogen-activated protein kinase kinase kinase 2 [Source:MGI Symbol;Acc:MGI:1346873]
Gphn	0.973449	0.00071604	gephyrin [Source:MGI Symbol;Acc:MGI:109602]
Ehf	0.972069	0	ets homologous factor [Source:MGI Symbol;Acc:MGI:1270840]
Ccdc55	0.971963	2.88e-05	coiled-coil domain containing 55 [Source:MGI Symbol;Acc:MGI:2144305]
Fyttd1	0.961882	1.98e-06	forty-two-three domain containing 1 [Source:MGI Symbol;Acc:MGI:1917955]
Zdhhc2	0.959479	8.96e-05	zinc finger, DHHC domain containing 2 [Source:MGI Symbol;Acc:MGI:1923452]
Gtf2h1	0.957662	6.04e-14	general transcription factor II H, polypeptide 1 [Source:MGI Symbol;Acc:MGI:1277216]
Snrnp48	0.954241	2.57e-07	small nuclear ribonucleoprotein 48 (U11/U12) [Source:MGI Symbol;Acc:MGI:1915047]
Ascc3	0.950145	0	activating signal cointegrator 1 complex subunit 3 [Source:MGI Symbol;Acc:MGI:1925237]
Lin7c	0.94987	0.000103776	lin-7 homolog C (C. elegans) [Source:MGI Symbol;Acc:MGI:1330839]
Mpp5	0.949291	0	membrane protein, palmitoylated 5 (MAGUK p55 subfamily member 5) [Source:MGI Symbol;Acc:MGI:1927339]
Strn3	0.942671	9.23e-11	striatin, calmodulin binding protein 3 [Source:MGI Symbol;Acc:MGI:2151064]
Eif2s2	0.94249	5.41e-11	eukaryotic translation initiation factor 2, subunit 2 (beta) [Source:MGI Symbol;Acc:MGI:1914454]
Atad1	0.941663	0.000125584	ATPase family, AAA domain containing 1 [Source:MGI Symbol;Acc:MGI:1915229]
Ergic2	0.934681	1.03e-06	ERGIC and golgi 2 [Source:MGI Symbol;Acc:MGI:1914706]
Xpo1	0.934256	2.22e-16	exportin 1, CRM1 homolog (yeast) [Source:MGI Symbol;Acc:MGI:2144013]
Nudcd2	0.932885	4.54e-08	NudC domain containing 2 [Source:MGI Symbol;Acc:MGI:1277103]
Senp6	0.929764	0	SUMO/sentrin specific peptidase 6 [Source:MGI Symbol;Acc:MGI:1922075]
Fam179b	0.928201	1.04e-09	family with sequence similarity 179, member B [Source:MGI Symbol;Acc:MGI:2684313]
Rnpc3	0.927542	3.68e-08	RNA-binding region (RNP1, RRM) containing 3 [Source:MGI Symbol;Acc:MGI:1914475]
Lyz1 // Lyz2	0.927288	0.000214906	lysozyme 1 [Source:MGI Symbol;Acc:MGI:96902] // lysozyme 2 [Source:MGI Symbol;Acc:MGI:96897]
Hdac2	0.924944	1.32e-09	histone deacetylase 2 [Source:MGI Symbol;Acc:MGI:1097691]
Erbb2ip	0.924754	2.42e-13	Erbb2 interacting protein [Source:MGI Symbol;Acc:MGI:1890169]
Dnajc21	0.92411	4.73e-10	DnaJ (Hsp40) homolog, subfamily C, member 21 [Source:MGI Symbol;Acc:MGI:1925371]
Spink3	0.913446	0.000507071	serine peptidase inhibitor, Kazal type 3 [Source:MGI Symbol;Acc:MGI:106202]
Kif23	0.912903	1.93e-11	kinesin family member 23 [Source:MGI Symbol;Acc:MGI:1919069]
Dnajc2	0.911627	1.83e-11	DnaJ (Hsp40) homolog, subfamily C, member 2 [Source:MGI Symbol;Acc:MGI:99470]
Srsf1	0.910397	0.000238106	serine/arginine-rich splicing factor 1 [Source:MGI Symbol;Acc:MGI:98283]
Ptges3	0.906964	8.94e-06	prostaglandin E synthase 3 (cytosolic) [Source:MGI Symbol;Acc:MGI:1929282]
Rbm25	0.90433	1.69e-10	RNA binding motif protein 25 [Source:MGI Symbol;Acc:MGI:1914289]
Top2a	0.902643	0	topoisomerase (DNA) II alpha [Source:MGI Symbol;Acc:MGI:98790]
Nt5e	0.902017	2.22e-16	5' nucleotidase, ecto [Source:MGI Symbol;Acc:MGI:99782]
Wapal	0.899825	0	wings apart-like homolog (Drosophila) [Source:MGI Symbol;Acc:MGI:2675859]
Actr2	0.898261	0	ARP2 actin-related protein 2 homolog (yeast) [Source:MGI Symbol;Acc:MGI:1913963]
Strbp	0.890493	2.96e-08	spermatid perinuclear RNA binding protein [Source:MGI Symbol;Acc:MGI:104626]
Slc25a46	0.887196	4.7e-08	solute carrier family 25, member 46 [Source:MGI Symbol;Acc:MGI:1914703]
Tpr	0.885772	1.44e-14	translocated promoter region [Source:MGI Symbol;Acc:MGI:1922066]
Gcfc1	0.885566	2.47e-08	GC-rich sequence DNA-binding factor 1 [Source:MGI Symbol;Acc:MGI:1914617]
Tra2a	0.882206	2.59e-10	transformer 2 alpha homolog (Drosophila) [Source:MGI Symbol;Acc:MGI:1933972]
Zdhhc20	0.88127	1.39e-05	zinc finger, DHHC domain containing 20 [Source:MGI Symbol;Acc:MGI:1923215]
Sfrs18	0.88097	1.58e-08	serine/arginine-rich splicing factor 18 [Source:MGI Symbol;Acc:MGI:1913875]
Fnip1	0.880644	8.09e-10	folliculin interacting protein 1 [Source:MGI Symbol;Acc:MGI:2444668]
Cox6c	0.877644	0	cytochrome c oxidase, subunit VIc [Source:MGI Symbol;Acc:MGI:104614]
Krcc1	0.873045	0.000345458	lysine-rich coiled-coil 1 [Source:MGI Symbol;Acc:MGI:1889377]
Epc2	0.872111	2.02e-10	enhancer of polycomb homolog 2 (Drosophila) [Source:MGI Symbol;Acc:MGI:1278321]
Scd1	0.871548	0.00116124	stearoyl-Coenzyme A desaturase 1 [Source:MGI Symbol;Acc:MGI:98239]
2310008H04Rik	0.870193	4.36e-05	RIKEN cDNA 2310008H04 gene [Source:MGI Symbol;Acc:MGI:1924834]
Pnpt1	0.865919	2.01e-11	polyribonucleotide nucleotidyltransferase 1 [Source:MGI Symbol;Acc:MGI:1918951]
Nup160	0.863245	3.37e-08	nucleoporin 160 [Source:MGI Symbol;Acc:MGI:1926227]
Casp4	0.862315	3.32e-06	caspase 4, apoptosis-related cysteine peptidase [Source:MGI Symbol;Acc:MGI:107700]
Gabpa	0.858997	9.79e-07	GA repeat binding protein, alpha [Source:MGI Symbol;Acc:MGI:95610]
Dnajc19 // Fxr1	0.858704	0.00048914	DnaJ (Hsp40) homolog, subfamily C, member 19 [Source:MGI Symbol;Acc:MGI:1914963] // fragile X mental retardation gene 1, autosomal homolog [Source:MGI Symbol;Acc:MGI:104860]
Hnrnph1	0.857888	0	heterogeneous nuclear ribonucleoprotein H1 [Source:MGI Symbol;Acc:MGI:1891925]
Ehbp1	0.855129	9.42e-11	EH domain binding protein 1 [Source:MGI Symbol;Acc:MGI:2667252]
Elovl6	0.854464	1.25e-06	ELOVL family member 6, elongation of long chain fatty acids (yeast) [Source:MGI Symbol;Acc:MGI:2156528]
Cdc73	0.853445	5.44e-07	cell division cycle 73, Paf1/RNA polymerase II complex component, homolog (S. cerevisiae) [Source:MGI Symbol;Acc:MGI:2384876]
Defa24	0.848305	0.00407205	defensin, alpha, 24 [Source:MGI Symbol;Acc:MGI:3630383]
Man1a2	0.846741	6.78e-05	mannosidase, alpha, class 1A, member 2 [Source:MGI Symbol;Acc:MGI:104676]
Eif3a	0.842093	0	eukaryotic translation initiation factor 3, subunit A [Source:MGI Symbol;Acc:MGI:95301]
Pank3	0.841185	0.00205513	pantothenate kinase 3 [Source:MGI Symbol;Acc:MGI:2387464]
Gtpbp4	0.840389	4.08e-09	GTP binding protein 4 [Source:MGI Symbol;Acc:MGI:1916487]
Herc6	0.83994	3.19e-08	hect domain and RLD 6 [Source:MGI Symbol;Acc:MGI:1914388]
Sfmbt1	0.839865	0.000226425	Scm-like with four mbt domains 1 [Source:MGI Symbol;Acc:MGI:1859609]
Prkrir	0.83976	0.00251699	protein-kinase, interferon-inducible double stranded RNA dependent inhibitor, repressor of (P58 repressor) [Source:MGI Symbol;Acc:MGI:1920231]
Mettl5	0.83627	0.00038806	methyltransferase like 5 [Source:MGI Symbol;Acc:MGI:1922672]
Sec62	0.833636	0.000658333	SEC62 homolog (S. cerevisiae) [Source:MGI Symbol;Acc:MGI:1916526]
Mbnl2	0.833451	0	muscleblind-like 2 [Source:MGI Symbol;Acc:MGI:2145597]
Tmf1	0.832417	6.04e-10	TATA element modulatory factor 1 [Source:MGI Symbol;Acc:MGI:2684999]
Shcbp1	0.831333	3.91e-05	Shc SH2-domain binding protein 1 [Source:MGI Symbol;Acc:MGI:1338802]
Ints8	0.829654	3.54e-11	integrator complex subunit 8 [Source:MGI Symbol;Acc:MGI:1919906]
Ifih1	0.828992	1.29e-09	interferon induced with helicase C domain 1 [Source:MGI Symbol;Acc:MGI:1918836]
Rsl1d1	0.827064	6.82e-05	ribosomal L1 domain containing 1 [Source:MGI Symbol;Acc:MGI:1913659]
Cox7b	0.821109	2.52e-06	cytochrome c oxidase subunit VIIb [Source:MGI Symbol;Acc:MGI:1913392]
Wdr43	0.818885	1.27e-06	WD repeat domain 43 [Source:MGI Symbol;Acc:MGI:1919765]
Eif2ak2	0.816707	3.18e-07	eukaryotic translation initiation factor 2-alpha kinase 2 [Source:MGI Symbol;Acc:MGI:1353449]
Pkn2	0.81616	3.3e-07	protein kinase N2 [Source:MGI Symbol;Acc:MGI:109211]
Zfp408	0.814795	0.00111257	zinc finger protein 408 [Source:MGI Symbol;Acc:MGI:2685857]
Stag1	0.812413	7.49e-10	stromal antigen 1 [Source:MGI Symbol;Acc:MGI:1098658]
Cnot6l	0.810871	1.82e-06	CCR4-NOT transcription complex, subunit 6-like [Source:MGI Symbol;Acc:MGI:2443154]
Dbt	0.809624	2.23e-05	dihydrolipoamide branched chain transacylase E2 [Source:MGI Symbol;Acc:MGI:105386]
Gm15284	0.808815	0.00209641	predicted gene 15284 [Source:MGI Symbol;Acc:MGI:3808881]
Slc5a12	0.808312	0	solute carrier family 5 (sodium/glucose cotransporter), member 12 [Source:MGI Symbol;Acc:MGI:2138890]
Tm9sf3	0.808018	0.00242988	transmembrane 9 superfamily member 3 [Source:MGI Symbol;Acc:MGI:1914262]
Dnm1l	0.807152	4.94e-10	dynamin 1-like [Source:MGI Symbol;Acc:MGI:1921256]
Pnpla8	0.804912	2.4e-07	patatin-like phospholipase domain containing 8 [Source:MGI Symbol;Acc:MGI:1914702]
Ppp3ca	0.803294	4.79e-07	protein phosphatase 3, catalytic subunit, alpha isoform [Source:MGI Symbol;Acc:MGI:107164]
Nts	0.797693	0.00375524	neurotensin [Source:MGI Symbol;Acc:MGI:1328351]
Fnbp1l	0.793065	0	formin binding protein 1-like [Source:MGI Symbol;Acc:MGI:1925642]
Rnmt	0.790436	0.000109323	RNA (guanine-7-) methyltransferase [Source:MGI Symbol;Acc:MGI:1915147]
Commd8	0.789957	2.29e-06	COMM domain containing 8 [Source:MGI Symbol;Acc:MGI:1343485]
Edem3	0.785586	1.13e-11	ER degradation enhancer, mannosidase alpha-like 3 [Source:MGI Symbol;Acc:MGI:1914217]
2810407C02Rik	0.783603	5.43e-08	RIKEN cDNA 2810407C02 gene [Source:MGI Symbol;Acc:MGI:1916477]
Ccnc	0.778885	8.95e-06	cyclin C [Source:MGI Symbol;Acc:MGI:1858199]
Jhdm1d	0.778568	7.97e-09	jumonji C domain-containing histone demethylase 1 homolog D (S. cerevisiae) [Source:MGI Symbol;Acc:MGI:2443388]
Sacm1l	0.777118	0.00161944	SAC1 (suppressor of actin mutations 1, homolog)-like (S. cerevisiae) [Source:MGI Symbol;Acc:MGI:1933169]
Gas5	0.771178	0	growth arrest specific 5 [Source:MGI Symbol;Acc:MGI:95659]
Rps6ka3	0.770022	5.58e-07	ribosomal protein S6 kinase polypeptide 3 [Source:MGI Symbol;Acc:MGI:104557]
Set	0.769744	1.96e-05	SET nuclear oncogene [Source:MGI Symbol;Acc:MGI:1860267]
Usp15	0.769694	3.06e-14	ubiquitin specific peptidase 15 [Source:MGI Symbol;Acc:MGI:101857]
Dram2	0.769067	0.00176468	VDNA-damage regulated autophagy modulator 2 [Source:MGI Symbol;Acc:MGI:1914421]
Ppm1e // Trim37	0.767683	9.82e-08	protein phosphatase 1E (PP2C domain containing) [Source:MGI Symbol;Acc:MGI:2444096] // tripartite motif-containing 37 [Source:MGI Symbol;Acc:MGI:2153072]
Hspa4l	0.767241	2.03e-05	heat shock protein 4 like [Source:MGI Symbol;Acc:MGI:107422]
Igtp	0.767074	0.00654999	interferon gamma induced GTPase [Source:MGI Symbol;Acc:MGI:107729]
Arntl	0.760942	0.000107509	aryl hydrocarbon receptor nuclear translocator-like [Source:MGI Symbol;Acc:MGI:1096381]
2700029M09Rik	0.760683	3.93e-05	RIKEN cDNA 2700029M09 gene [Source:MGI Symbol;Acc:MGI:1919862]
Tomm70a	0.759965	0.00248932	translocase of outer mitochondrial membrane 70 homolog A (yeast) [Source:MGI Symbol;Acc:MGI:106295]
Hsp90b1	0.759799	0.0086852	heat shock protein 90, beta (Grp94), member 1 [Source:MGI Symbol;Acc:MGI:98817]
Nmd3	0.755329	5.58e-09	NMD3 homolog (S. cerevisiae) [Source:MGI Symbol;Acc:MGI:2140103]
Mme	0.754611	0.00913985	membrane metallo endopeptidase [Source:MGI Symbol;Acc:MGI:97004]
Ddx60	0.753681	2.89e-14	DEAD (Asp-Glu-Ala-Asp) box polypeptide 60 [Source:MGI Symbol;Acc:MGI:2384570]
Lrrfip1	0.752461	2.65e-05	leucine rich repeat (in FLII) interacting protein 1 [Source:MGI Symbol;Acc:MGI:1342770]
Prpf38b	0.752167	9.97e-10	PRP38 pre-mRNA processing factor 38 (yeast) domain containing B [Source:MGI Symbol;Acc:MGI:1914171]
Smek1	0.752132	5.01e-08	SMEK homolog 1, suppressor of mek1 (Dictyostelium) [Source:MGI Symbol;Acc:MGI:1915984]
Hnf4g	0.75079	0.00563032	hepatocyte nuclear factor 4, gamma [Source:MGI Symbol;Acc:MGI:1353604]
Agr2	0.749085	0.0018339	anterior gradient 2 (Xenopus laevis) [Source:MGI Symbol;Acc:MGI:1344405]
Ppp1r12a	0.748533	0	protein phosphatase 1, regulatory (inhibitor) subunit 12A [Source:MGI Symbol;Acc:MGI:1309528]
Mef2a	0.748086	4.39e-05	myocyte enhancer factor 2A [Source:MGI Symbol;Acc:MGI:99532]
Usp34 // Ahsa2	0.747707	0	ubiquitin specific peptidase 34 [Source:MGI Symbol;Acc:MGI:109473] // AHA1, activator of heat shock protein ATPase homolog 2 (yeast) [Source:MGI Symbol;Acc:MGI:1916133]
Arl1	0.747634	2.95e-08	ADP-ribosylation factor-like 1 [Source:MGI Symbol;Acc:MGI:99436]
Cul3	0.747525	0.000467134	cullin 3 [Source:MGI Symbol;Acc:MGI:1347360]
Mob1b	0.747454	3.98e-06	MOB kinase activator 1B [Source:MGI Symbol;Acc:MGI:1915723]
Mtm1	0.746761	1.75e-07	X-linked myotubular myopathy gene 1 [Source:MGI Symbol;Acc:MGI:1099452]
2010106E10Rik	0.746226	0.00533861	RIKEN cDNA 2010106E10 gene [Source:MGI Symbol;Acc:MGI:1914965]
Ola1	0.745154	1.06e-06	Obg-like ATPase 1 [Source:MGI Symbol;Acc:MGI:1914309]
Nudt12	0.742877	1.44e-06	nudix (nucleoside diphosphate linked moiety X)-type motif 12 [Source:MGI Symbol;Acc:MGI:1915243]
Nasp	0.742376	8.95e-07	nuclear autoantigenic sperm protein (histone-binding) [Source:MGI Symbol;Acc:MGI:1355328]
Paip2	0.740014	0.000756257	polyadenylate-binding protein-interacting protein 2 [Source:MGI Symbol;Acc:MGI:1915119]
Ccdc132	0.738888	6.74e-08	coiled-coil domain containing 132 [Source:MGI Symbol;Acc:MGI:1920538]
Asph	0.736853	6.89e-06	aspartate-beta-hydroxylase [Source:MGI Symbol;Acc:MGI:1914186]
Cul4b	0.735481	1.46e-06	cullin 4B [Source:MGI Symbol;Acc:MGI:1919834]
Wdr44	0.73165	8.69e-06	WD repeat domain 44 [Source:MGI Symbol;Acc:MGI:1919654]
Pno1	0.731131	4.27e-06	partner of NOB1 homolog (S. cerevisiae) [Source:MGI Symbol;Acc:MGI:1913499]
AY761184	0.72856	0.00576236	cDNA sequence AY761184 [Source:MGI Symbol;Acc:MGI:3611585]
Odf2l // Clca5	0.728358	8.41e-06	outer dense fiber of sperm tails 2-like [Source:MGI Symbol;Acc:MGI:1098600] // chloride channel calcium activated 5 [Source:MGI Symbol;Acc:MGI:2139758]
Dld	0.726836	0.00388477	dihydrolipoamide dehydrogenase [Source:MGI Symbol;Acc:MGI:107450]
Mob4	0.724557	6.86e-13	MOB family member 4, phocein [Source:MGI Symbol;Acc:MGI:104899]
Arap2	0.722782	1e-06	ArfGAP with RhoGAP domain, ankyrin repeat and PH domain 2 [Source:MGI Symbol;Acc:MGI:2684416]
Eif3m	0.721866	5.01e-07	eukaryotic translation initiation factor 3, subunit M [Source:MGI Symbol;Acc:MGI:1351744]
Nbn	0.720441	1.21e-07	nibrin [Source:MGI Symbol;Acc:MGI:1351625]
Supt16h	0.720098	7.21e-07	suppressor of Ty 16 homolog (S. cerevisiae) [Source:MGI Symbol;Acc:MGI:1890948]
Ndufs4	0.714486	0.00355727	NADH dehydrogenase (ubiquinone) Fe-S protein 4 [Source:MGI Symbol;Acc:MGI:1343135]
Syap1	0.713263	0.00350232	synapse associated protein 1 [Source:MGI Symbol;Acc:MGI:1914293]
Fam135a	0.709076	1.35e-13	family with sequence similarity 135, member A [Source:MGI Symbol;Acc:MGI:1915437]
Pcsk1	0.708802	0.00317924	proprotein convertase subtilisin/kexin type 1 [Source:MGI Symbol;Acc:MGI:97511]
Fubp1	0.708517	4.83e-07	far upstream element (FUSE) binding protein 1 [Source:MGI Symbol;Acc:MGI:1196294]
Zadh2	0.707946	0.0045037	zinc binding alcohol dehydrogenase, domain containing 2 [Source:MGI Symbol;Acc:MGI:2444835]
Ccnd2	0.703258	0.00600861	cyclin D2 [Source:MGI Symbol;Acc:MGI:88314]
Tlk1	0.702535	4.1e-12	tousled-like kinase 1 [Source:MGI Symbol;Acc:MGI:2441683]
Agps	0.70236	0.00196266	alkylglycerone phosphate synthase [Source:MGI Symbol;Acc:MGI:2443065]
Clk4	0.700242	1.68e-05	CDC like kinase 4 [Source:MGI Symbol;Acc:MGI:1098551]
Rnf6	0.699763	1.54e-08	ring finger protein (C3H2C3 type) 6 [Source:MGI Symbol;Acc:MGI:1921382]
Pum2	0.6996	5.31e-11	pumilio 2 (Drosophila) [Source:MGI Symbol;Acc:MGI:1931751]
Kcnq5	0.699517	0.00617661	potassium voltage-gated channel, subfamily Q, member 5 [Source:MGI Symbol;Acc:MGI:1924937]
Ppp1cb	0.697229	0.0049363	protein phosphatase 1, catalytic subunit, beta isoform [Source:MGI Symbol;Acc:MGI:104871]
Ccna2	0.692358	0.000126695	cyclin A2 [Source:MGI Symbol;Acc:MGI:108069]
Chmp4c	0.690455	0.00635648	charged multivesicular body protein 4C [Source:MGI Symbol;Acc:MGI:1913621]
Sgpp1	0.690402	4.11e-06	sphingosine-1-phosphate phosphatase 1 [Source:MGI Symbol;Acc:MGI:2135760]
Nus1	0.68947	0.0053861	nuclear undecaprenyl pyrophosphate synthase 1 homolog (S. cerevisiae) [Source:MGI Symbol;Acc:MGI:1196365]
Lcor	0.688895	0.000131751	ligand dependent nuclear receptor corepressor [Source:MGI Symbol;Acc:MGI:2443930]
Col4a3bp // Polk	0.688389	1.26e-11	collagen, type IV, alpha 3 (Goodpasture antigen) binding protein [Source:MGI Symbol;Acc:MGI:1915268] // polymerase (DNA directed), kappa [Source:MGI Symbol;Acc:MGI:1349767]
Shoc2	0.688302	0.000247883	soc-2 (suppressor of clear) homolog (C. elegans) [Source:MGI Symbol;Acc:MGI:1927197]
Pten	0.687989	0.00505366	phosphatase and tensin homolog [Source:MGI Symbol;Acc:MGI:109583]
Prim1	0.685252	0.000921282	DNA primase, p49 subunit [Source:MGI Symbol;Acc:MGI:97757]
Uhrf1bp1l	0.68261	1.62e-08	UHRF1 (ICBP90) binding protein 1-like [Source:MGI Symbol;Acc:MGI:2442888]
Pts	0.682299	0.000137949	6-pyruvoyl-tetrahydropterin synthase [Source:MGI Symbol;Acc:MGI:1338783]
Srp54c // Srp54a	0.682268	0.00305521	signal recognition particle 54C [Source:MGI Symbol;Acc:MGI:3714359] // signal recognition particle 54A [Source:MGI Symbol;Acc:MGI:1346087]
Cul5	0.681215	2.42e-05	cullin 5 [Source:MGI Symbol;Acc:MGI:1922967]
Rnf24	0.680367	4.91e-10	ring finger protein 24 [Source:MGI Symbol;Acc:MGI:1261771]
Insig1	0.679376	0.000184105	insulin induced gene 1 [Source:MGI Symbol;Acc:MGI:1916289]
Snrpb2	0.676404	0.000420367	U2 small nuclear ribonucleoprotein B [Source:MGI Symbol;Acc:MGI:104805]
Ppil4	0.676269	0.000710424	peptidylprolyl isomerase (cyclophilin)-like 4 [Source:MGI Symbol;Acc:MGI:1914668]
Zfr	0.676137	1.62e-11	zinc finger RNA binding protein [Source:MGI Symbol;Acc:MGI:1341890]
Fnbp4	0.675577	3e-05	formin binding protein 4 [Source:MGI Symbol;Acc:MGI:1860513]
Wls	0.670778	6.19e-06	wntless homolog (Drosophila) [Source:MGI Symbol;Acc:MGI:1915401]
Rab5a	0.664412	0.00676466	RAB5A, member RAS oncogene family [Source:MGI Symbol;Acc:MGI:105926]
Ssr3	0.664278	0.00939883	signal sequence receptor, gamma [Source:MGI Symbol;Acc:MGI:1914687]
Rfc1	0.66317	1.77e-05	replication factor C (activator 1) 1 [Source:MGI Symbol;Acc:MGI:97891]
Psmd14	0.661558	6.12e-06	proteasome (prosome, macropain) 26S subunit, non-ATPase, 14 [Source:MGI Symbol;Acc:MGI:1913284]
Cnot6	0.659419	2.23e-05	CCR4-NOT transcription complex, subunit 6 [Source:MGI Symbol;Acc:MGI:2144529]
Rala	0.659188	0.00710032	v-ral simian leukemia viral oncogene homolog A (ras related) [Source:MGI Symbol;Acc:MGI:1927243]
Fubp3	0.6535	2.05e-06	far upstream element (FUSE) binding protein 3 [Source:MGI Symbol;Acc:MGI:2443699]
Pyroxd1	0.652516	5.43e-05	pyridine nucleotide-disulphide oxidoreductase domain 1 [Source:MGI Symbol;Acc:MGI:2676395]
Uimc1	0.650017	0.000293306	ubiquitin interaction motif containing 1 [Source:MGI Symbol;Acc:MGI:103185]
Alcam	0.64944	1.42e-05	activated leukocyte cell adhesion molecule [Source:MGI Symbol;Acc:MGI:1313266]
Snrpf	0.649312	0.00718157	small nuclear ribonucleoprotein polypeptide F [Source:MGI Symbol;Acc:MGI:1917128]
Kdm5a	0.6456	2.33e-05	lysine (K)-specific demethylase 5A [Source:MGI Symbol;Acc:MGI:2136980]
Pcna	0.645379	0.000432567	proliferating cell nuclear antigen [Source:MGI Symbol;Acc:MGI:97503]
Galnt1	0.64476	0.00598242	UDP-N-acetyl-alpha-D-galactosamine:polypeptide N-acetylgalactosaminyltransferase 1 [Source:MGI Symbol;Acc:MGI:894693]
Pcnp	0.636919	1.23e-05	PEST proteolytic signal containing nuclear protein [Source:MGI Symbol;Acc:MGI:1923552]
Tpk1	0.635789	3.06e-06	thiamine pyrophosphokinase [Source:MGI Symbol;Acc:MGI:1352500]
Pdcd10	0.634513	9.97e-05	programmed cell death 10 [Source:MGI Symbol;Acc:MGI:1928396]
Tardbp	0.632618	1.17e-05	TAR DNA binding protein [Source:MGI Symbol;Acc:MGI:2387629]
Lmbrd2	0.631796	0.000444267	LMBR1 domain containing 2 [Source:MGI Symbol;Acc:MGI:2444173]
Cwc27	0.631125	0.00472346	CWC27 spliceosome-associated protein homolog (S. cerevisiae) [Source:MGI Symbol;Acc:MGI:1914535]
Tmod3	0.630449	0.0102162	tropomodulin 3 [Source:MGI Symbol;Acc:MGI:1355315]
Otud4	0.62751	2.93e-06	OTU domain containing 4 [Source:MGI Symbol;Acc:MGI:1098801]
Mex3c	0.62747	0.0106775	mex3 homolog C (C. elegans) [Source:MGI Symbol;Acc:MGI:2652843]
Mettl9	0.626978	0.00142314	methyltransferase like 9 [Source:MGI Symbol;Acc:MGI:1914862]
Fgfr1op2	0.625794	0.000265552	FGFR1 oncogene partner 2 [Source:MGI Symbol;Acc:MGI:1914779]
Dis3	0.625674	4.2e-05	DIS3 mitotic control homolog (S. cerevisiae) [Source:MGI Symbol;Acc:MGI:1919912]
Kcne3	0.625384	0.000164115	potassium voltage-gated channel, Isk-related subfamily, gene 3 [Source:MGI Symbol;Acc:MGI:1891124]
Mier1	0.620685	0.00411766	mesoderm induction early response 1 homolog (Xenopus laevis [Source:MGI Symbol;Acc:MGI:1918398]
Crbn	0.620051	0.00135443	cereblon [Source:MGI Symbol;Acc:MGI:1913277]
Gmfb	0.619565	0.0105803	glia maturation factor, beta [Source:MGI Symbol;Acc:MGI:1927133]
Ttc35	0.618246	0.00125771	tetratricopeptide repeat domain 35 [Source:MGI Symbol;Acc:MGI:1913986]
Abi1	0.617294	4.72e-06	abl-interactor 1 [Source:MGI Symbol;Acc:MGI:104913]
Ppp2r3c	0.616557	0.000339741	protein phosphatase 2, regulatory subunit B'', gamma [Source:MGI Symbol;Acc:MGI:1930009]
Prkg2	0.614645	0.00320312	protein kinase, cGMP-dependent, type II [Source:MGI Symbol;Acc:MGI:108173]
Mrpl18	0.614076	0.000861056	mitochondrial ribosomal protein L18 [Source:MGI Symbol;Acc:MGI:1914931]
Trappc8	0.610319	1.46e-08	trafficking protein particle complex 8 [Source:MGI Symbol;Acc:MGI:2443008]
Ctage5	0.609906	5.35e-07	CTAGE family, member 5 [Source:MGI Symbol;Acc:MGI:1346056]
A1cf	0.609537	2.79e-05	APOBEC1 complementation factor [Source:MGI Symbol;Acc:MGI:1917115]
Eny2	0.604459	0.000845554	enhancer of yellow 2 homolog (Drosophila) [Source:MGI Symbol;Acc:MGI:1919286]
Crym	0.602292	0.000475041	crystallin, mu [Source:MGI Symbol;Acc:MGI:102675]
Uchl5	0.59969	0.000141426	ubiquitin carboxyl-terminal esterase L5 [Source:MGI Symbol;Acc:MGI:1914848]
Tpm4	0.599285	4.27e-05	tropomyosin 4 [Source:MGI Symbol;Acc:MGI:2449202]
Ankrd28	0.598692	0.000292052	ankyrin repeat domain 28 [Source:MGI Symbol;Acc:MGI:2145661]
Rsrc2	0.597955	4.1e-05	arginine/serine-rich coiled-coil 2 [Source:MGI Symbol;Acc:MGI:1913489]
Fam178a	0.595838	0.000718417	family with sequence similarity 178, member A [Source:MGI Symbol;Acc:MGI:1924968]
Epb4.1l2	0.595464	8.38e-06	erythrocyte protein band 4.1-like 2 [Source:MGI Symbol;Acc:MGI:103009]
Cul2	0.591803	2.01e-06	cullin 2 [Source:MGI Symbol;Acc:MGI:1918995]
Prkaa2	0.591181	0.00768201	protein kinase, AMP-activated, alpha 2 catalytic subunit [Source:MGI Symbol;Acc:MGI:1336173]
Fgl2 // Ccdc146	0.582065	0.000245123	fibrinogen-like protein 2 [Source:MGI Symbol;Acc:MGI:103266] // coiled-coil domain containing 146 [Source:MGI Symbol;Acc:MGI:1922422]
Gsdmc2 // Gsdmc4 // Gsdmc // Gsdmc3	0.581989	5.59e-07	gasdermin C2 [Source:MGI Symbol;Acc:MGI:2146102] // gasdermin C4 [Source:MGI Symbol;Acc:MGI:1921798] // gasdermin C [Source:MGI Symbol;Acc:MGI:1933176] // gasdermin C3 [Source:MGI Symbol;Acc:MGI:3580656]
Birc5	0.579713	0.000813726	baculoviral IAP repeat-containing 5 [Source:MGI Symbol;Acc:MGI:1203517]
Tmem161b	0.577388	0.000355564	transmembrane protein 161B [Source:MGI Symbol;Acc:MGI:1919995]
Pik3ca	0.577259	4.85e-06	phosphatidylinositol 3-kinase, catalytic, alpha polypeptide [Source:MGI Symbol;Acc:MGI:1206581]
Nae1	0.576011	0.00173951	NEDD8 activating enzyme E1 subunit 1 [Source:MGI Symbol;Acc:MGI:2384561]
Slc35a3	0.575193	9.98e-05	solute carrier family 35 (UDP-N-acetylglucosamine (UDP-GlcNAc) transporter), member 3 [Source:MGI Symbol;Acc:MGI:1917648]
Rspry1	0.572408	2.62e-06	ring finger and SPRY domain containing 1 [Source:MGI Symbol;Acc:MGI:1914860]
Rab1	0.571794	0.00139457	RAB1, member RAS oncogene family [Source:MGI Symbol;Acc:MGI:97842]
Ifrd1	0.571111	0.00141576	interferon-related developmental regulator 1 [Source:MGI Symbol;Acc:MGI:1316717]
Sgms1	0.57031	0.00211428	sphingomyelin synthase 1 [Source:MGI Symbol;Acc:MGI:2444110]
Gbp4 // Gbp8 // Gbp9 // Gbp6	0.569989	0.000138965	guanylate binding protein 4 [Source:MGI Symbol;Acc:MGI:97072] // guanylate-binding protein 8 [Source:MGI Symbol;Acc:MGI:1923324] // guanylate-binding protein 9 [Source:MGI Symbol;Acc:MGI:3605620] // guanylate binding protein 6 [Source:MGI Symbol;Acc:MGI:2140937]
Med13	0.565403	4.08e-07	mediator complex subunit 13 [Source:MGI Symbol;Acc:MGI:3029632]
Prpf18	0.564919	0.000330335	PRP18 pre-mRNA processing factor 18 homolog (yeast) [Source:MGI Symbol;Acc:MGI:1914479]
Sumo1	0.562668	0.00152594	SMT3 suppressor of mif two 3 homolog 1 (yeast) [Source:MGI Symbol;Acc:MGI:1197010]
Ibtk	0.560547	9.51e-07	inhibitor of Bruton agammaglobulinemia tyrosine kinase [Source:MGI Symbol;Acc:MGI:1918677]
Tnpo3	0.560369	1.86e-07	transportin 3 [Source:MGI Symbol;Acc:MGI:1196412]
Usp9x	0.560227	8.66e-15	ubiquitin specific peptidase 9, X chromosome [Source:MGI Symbol;Acc:MGI:894681]
Akr1c12	0.559426	0.00112697	aldo-keto reductase family 1, member C12 [Source:MGI Symbol;Acc:MGI:1351661]
Rap2c	0.556138	7.12e-08	RAP2C, member of RAS oncogene family [Source:MGI Symbol;Acc:MGI:1919315]
Avl9	0.554149	0.00129364	AVL9 homolog (S. cerevisiase) [Source:MGI Symbol;Acc:MGI:1926187]
Yipf4	0.551569	0.00278442	Yip1 domain family, member 4 [Source:MGI Symbol;Acc:MGI:1915114]
Mut	0.551166	2.18e-05	methylmalonyl-Coenzyme A mutase [Source:MGI Symbol;Acc:MGI:97239]
Zc3h7a	0.550995	3.25e-10	zinc finger CCCH type containing 7 A [Source:MGI Symbol;Acc:MGI:2445044]
Chuk	0.549152	5.51e-06	conserved helix-loop-helix ubiquitous kinase [Source:MGI Symbol;Acc:MGI:99484]
Dnajc10	0.547037	9.29e-09	DnaJ (Hsp40) homolog, subfamily C, member 10 [Source:MGI Symbol;Acc:MGI:1914111]
Chd1	0.546815	3.87e-06	chromodomain helicase DNA binding protein 1 [Source:MGI Symbol;Acc:MGI:88393]
Gm14850 // Defa4	0.543959	1.87e-08	predicted gene 14850 [Source:MGI Symbol;Acc:MGI:3705236] // defensin, alpha, 4 [Source:MGI Symbol;Acc:MGI:99584]
Usp32	0.541364	2.35e-09	ubiquitin specific peptidase 32 [Source:MGI Symbol;Acc:MGI:2144475]
Zcchc6	0.539704	0	zinc finger, CCHC domain containing 6 [Source:MGI Symbol;Acc:MGI:2387179]
Pabpn1	0.537726	6.41e-07	poly(A) binding protein, nuclear 1 [Source:MGI Symbol;Acc:MGI:1859158]
Papola	0.534273	8.9e-07	poly (A) polymerase alpha [Source:MGI Symbol;Acc:MGI:109301]
1810074P20Rik	0.534125	0.00097541	RIKEN cDNA 1810074P20 gene [Source:MGI Symbol;Acc:MGI:1914740]
Prkci	0.533958	9.24e-06	protein kinase C, iota [Source:MGI Symbol;Acc:MGI:99260]
Vps35	0.533104	5.58e-05	vacuolar protein sorting 35 [Source:MGI Symbol;Acc:MGI:1890467]
Ube2e1	0.532514	0.0116487	ubiquitin-conjugating enzyme E2E 1, UBC4/5 homolog (yeast) [Source:MGI Symbol;Acc:MGI:107411]
Rabgap1	0.531204	1.93e-05	RAB GTPase activating protein 1 [Source:MGI Symbol;Acc:MGI:2385139]
Ube2b	0.529572	0.011069	ubiquitin-conjugating enzyme E2B, RAD6 homology (S. cerevisiae) [Source:MGI Symbol;Acc:MGI:102944]
Hmgn1	0.525781	0.00447051	high mobility group nucleosomal binding domain 1 [Source:MGI Symbol;Acc:MGI:96120]
Ahctf1	0.525219	2.85e-06	AT hook containing transcription factor 1 [Source:MGI Symbol;Acc:MGI:1915033]
Etfa	0.521463	1.73e-05	electron transferring flavoprotein, alpha polypeptide [Source:MGI Symbol;Acc:MGI:106092]
Arih1	0.514723	0.00115074	ariadne ubiquitin-conjugating enzyme E2 binding protein homolog 1 (Drosophila) [Source:MGI Symbol;Acc:MGI:1344363]
Rnasel	0.510993	1.48e-05	ribonuclease L (2', 5'-oligoisoadenylate synthetase-dependent) [Source:MGI Symbol;Acc:MGI:1098272]
Mtss1	0.509893	0.000711341	metastasis suppressor 1 [Source:MGI Symbol;Acc:MGI:2384818]
Lgr4	0.507489	8.18e-06	leucine-rich repeat-containing G protein-coupled receptor 4 [Source:MGI Symbol;Acc:MGI:1891468]
D4Wsu53e	0.50446	2.83e-05	DNA segment, Chr 4, Wayne State University 53, expressed [Source:MGI Symbol;Acc:MGI:106498]
Tpx2	0.50374	0.000503285	TPX2, microtubule-associated protein homolog (Xenopus laevis) [Source:MGI Symbol;Acc:MGI:1919369]
Aftph	0.503254	3.45e-08	aftiphilin [Source:MGI Symbol;Acc:MGI:1923012]
Senp7	0.502637	0.00285146	SUMO1/sentrin specific peptidase 7 [Source:MGI Symbol;Acc:MGI:1913565]
Fbxo3	0.500618	0.000188768	F-box protein 3 [Source:MGI Symbol;Acc:MGI:1929084]
Tank	0.500544	0.000189099	TRAF family member-associated Nf-kappa B activator [Source:MGI Symbol;Acc:MGI:107676]
Ccdc75	0.499697	0.0114279	coiled-coil domain containing 75 [Source:MGI Symbol;Acc:MGI:1858435]
Hnrnph3	0.499574	3.69e-08	heterogeneous nuclear ribonucleoprotein H3 [Source:MGI Symbol;Acc:MGI:1926462]
Tmem48	0.495723	0.00126697	transmembrane protein 48 [Source:MGI Symbol;Acc:MGI:1920037]
Azi2	0.49463	1.02e-08	5-azacytidine induced gene 2 [Source:MGI Symbol;Acc:MGI:1351332]
Hipk3	0.494629	0.000133373	homeodomain interacting protein kinase 3 [Source:MGI Symbol;Acc:MGI:1314882]
Naa25	0.493028	0.000860915	N(alpha)-acetyltransferase 25, NatB auxiliary subunit [Source:MGI Symbol;Acc:MGI:2442563]
Uba5	0.49032	2.22e-05	ubiquitin-like modifier activating enzyme 5 [Source:MGI Symbol;Acc:MGI:1913913]
Rngtt	0.49019	0.00398119	RNA guanylyltransferase and 5'-phosphatase [Source:MGI Symbol;Acc:MGI:1329041]
Rfc4	0.489891	0.00845302	replication factor C (activator 1) 4 [Source:MGI Symbol;Acc:MGI:2146571]
Mll5	0.489539	0.000578992	myeloid/lymphoid or mixed-lineage leukemia 5 [Source:MGI Symbol;Acc:MGI:1924825]
Elf1	0.488039	4.01e-05	E74-like factor 1 [Source:MGI Symbol;Acc:MGI:107180]
Dennd1b	0.486466	0.00312289	DENN/MADD domain containing 1B [Source:MGI Symbol;Acc:MGI:2447812]
Cenpa	0.48641	0.0035067	centromere protein A [Source:MGI Symbol;Acc:MGI:88375]
Brcc3	0.485405	0.00256742	BRCA1/BRCA2-containing complex, subunit 3 [Source:MGI Symbol;Acc:MGI:2389572]
Hnrnpr	0.482908	0.00113189	heterogeneous nuclear ribonucleoprotein R [Source:MGI Symbol;Acc:MGI:1891692]
Skp1a	0.481399	0.00102689	S-phase kinase-associated protein 1A [Source:MGI Symbol;Acc:MGI:103575]
Plch1	0.480051	0.001994	phospholipase C, eta 1 [Source:MGI Symbol;Acc:MGI:2683547]
Phf17	0.478829	2.2e-08	PHD finger protein 17 [Source:MGI Symbol;Acc:MGI:1925835]
Nln	0.476719	0.000144547	neurolysin (metallopeptidase M3 family) [Source:MGI Symbol;Acc:MGI:1923055]
Rbbp8	0.474446	0.00257058	retinoblastoma binding protein 8 [Source:MGI Symbol;Acc:MGI:2442995]
Atp7a	0.474337	0.000555817	ATPase, Cu++ transporting, alpha polypeptide [Source:MGI Symbol;Acc:MGI:99400]
Ptp4a2	0.474294	0.00033965	protein tyrosine phosphatase 4a2 [Source:MGI Symbol;Acc:MGI:1277117]
Fabp5	0.473232	0.0046274	fatty acid binding protein 5, epidermal [Source:MGI Symbol;Acc:MGI:101790]
Ptcd3	0.472306	8.97e-05	pentatricopeptide repeat domain 3 [Source:MGI Symbol;Acc:MGI:1917206]
Nipal1	0.470606	0.00160321	NIPA-like domain containing 1 [Source:MGI Symbol;Acc:MGI:1917951]
Mtif2	0.470182	0.000267513	mitochondrial translational initiation factor 2 [Source:MGI Symbol;Acc:MGI:1924034]
Las1l	0.469631	4.35e-05	LAS1-like (S. cerevisiae) [Source:MGI Symbol;Acc:MGI:1923380]
Ubxn4	0.468079	0.000140746	UBX domain protein 4 [Source:MGI Symbol;Acc:MGI:1915062]
Vezf1	0.467603	1.79e-05	vascular endothelial zinc finger 1 [Source:MGI Symbol;Acc:MGI:1313291]
Rcor1	0.465265	0.000801723	REST corepressor 1 [Source:MGI Symbol;Acc:MGI:106340]
Pabpc1	0.46414	6.58e-06	poly(A) binding protein, cytoplasmic 1 [Source:MGI Symbol;Acc:MGI:1349722]
Pisd-ps1	0.463923	0.00577559	phosphatidylserine decarboxylase, pseudogene 1 [Source:MGI Symbol;Acc:MGI:3842428]
Tpp2	0.463584	1.21e-10	tripeptidyl peptidase II [Source:MGI Symbol;Acc:MGI:102724]
Kdm6a	0.463542	0.00547193	lysine (K)-specific demethylase 6A [Source:MGI Symbol;Acc:MGI:1095419]
Suclg2	0.462882	0.000123591	succinate-Coenzyme A ligase, GDP-forming, beta subunit [Source:MGI Symbol;Acc:MGI:1306824]
Gpcpd1	0.462601	1.7e-07	glycerophosphocholine phosphodiesterase GDE1 homolog (S. cerevisiae) [Source:MGI Symbol;Acc:MGI:104898]
Cdca7l	0.462322	0.010638	cell division cycle associated 7 like [Source:MGI Symbol;Acc:MGI:2384982]
Ddx6	0.461903	0.000123274	DEAD (Asp-Glu-Ala-Asp) box polypeptide 6 [Source:MGI Symbol;Acc:MGI:104976]
Scoc	0.458906	0.00909401	short coiled-coil protein [Source:MGI Symbol;Acc:MGI:1927654]
Thumpd3	0.4576	6.69e-05	THUMP domain containing 3 [Source:MGI Symbol;Acc:MGI:1277973]
Rpl4	0.456857	0.00995057	ribosomal protein L4 [Source:MGI Symbol;Acc:MGI:1915141]
Clpx	0.456696	0.0093519	caseinolytic peptidase X (E.coli) [Source:MGI Symbol;Acc:MGI:1346017]
Ptpn12	0.456497	0.00368947	protein tyrosine phosphatase, non-receptor type 12 [Source:MGI Symbol;Acc:MGI:104673]
Atf1	0.455778	0.00642742	activating transcription factor 1 [Source:MGI Symbol;Acc:MGI:1298366]
Cdk7	0.452659	0.00391276	cyclin-dependent kinase 7 [Source:MGI Symbol;Acc:MGI:102956]
Tmtc4	0.448307	0.00171447	transmembrane and tetratricopeptide repeat containing 4 [Source:MGI Symbol;Acc:MGI:1921050]
Tdrd3	0.445623	0.00993968	tudor domain containing 3 [Source:MGI Symbol;Acc:MGI:2444023]
Itga2	0.44373	0.000827374	integrin alpha 2 [Source:MGI Symbol;Acc:MGI:96600]
Ythdc1	0.443683	0.00346713	YTH domain containing 1 [Source:MGI Symbol;Acc:MGI:2443713]
Tcerg1	0.443231	0.000771929	transcription elongation regulator 1 (CA150) [Source:MGI Symbol;Acc:MGI:1926421]
Mtx2	0.442579	0.000108001	metaxin 2 [Source:MGI Symbol;Acc:MGI:1859652]
Kif20a	0.441778	0.00847665	kinesin family member 20A [Source:MGI Symbol;Acc:MGI:1201682]
Pds5a	0.440471	2.17e-05	PDS5, regulator of cohesion maintenance, homolog A (S. cerevisiae) [Source:MGI Symbol;Acc:MGI:1918771]
Setd8	0.439848	0.000100297	SET domain containing (lysine methyltransferase) 8 [Source:MGI Symbol;Acc:MGI:1915206]
Srsf11	0.439214	0.00243151	serine/arginine-rich splicing factor 11 [Source:MGI Symbol;Acc:MGI:1916457]
Ddx46	0.436939	0.00422494	DEAD (Asp-Glu-Ala-Asp) box polypeptide 46 [Source:MGI Symbol;Acc:MGI:1920895]
Lrrc40	0.436204	0.000907492	leucine rich repeat containing 40 [Source:MGI Symbol;Acc:MGI:1914394]
2210403K04Rik	0.435995	0.000915672	RIKEN cDNA 2210403K04 gene [Source:MGI Symbol;Acc:MGI:1914348]
Acsl1	0.435787	0.004322	acyl-CoA synthetase long-chain family member 1 [Source:MGI Symbol;Acc:MGI:102797]
1700081L11Rik	0.43546	5.39e-05	RIKEN cDNA 1700081L11 gene [Source:MGI Symbol;Acc:MGI:1923969]
Acbd3	0.435128	1.41e-05	acyl-Coenzyme A binding domain containing 3 [Source:MGI Symbol;Acc:MGI:2181074]
Pde5a	0.434812	1.09e-05	phosphodiesterase 5A, cGMP-specific [Source:MGI Symbol;Acc:MGI:2651499]
Ccnl2	0.434458	1.27e-05	cyclin L2 [Source:MGI Symbol;Acc:MGI:1927119]
Herc4	0.432831	9.28e-05	hect domain and RLD 4 [Source:MGI Symbol;Acc:MGI:1914595]
Osbpl11	0.427958	0.000332855	oxysterol binding protein-like 11 [Source:MGI Symbol;Acc:MGI:2146553]
C030046E11Rik	0.42791	0.0024718	RIKEN cDNA C030046E11 gene [Source:MGI Symbol;Acc:MGI:1924893]
Psme4	0.424374	0.000183818	proteasome (prosome, macropain) activator subunit 4 [Source:MGI Symbol;Acc:MGI:2143994]
Smchd1	0.42392	0.000120241	SMC hinge domain containing 1 [Source:MGI Symbol;Acc:MGI:1921605]
Rapgef6	0.423214	0.000167418	Rap guanine nucleotide exchange factor (GEF) 6 [Source:MGI Symbol;Acc:MGI:2384761]
Golga1	0.421405	0.000310306	golgi autoantigen, golgin subfamily a, 1 [Source:MGI Symbol;Acc:MGI:1924149]
Fam48a	0.419293	0.00400274	family with sequence similarity 48, member A [Source:MGI Symbol;Acc:MGI:1929651]
Cstf2	0.418901	0.000105237	cleavage stimulation factor, 3' pre-RNA subunit 2 [Source:MGI Symbol;Acc:MGI:1343054]
Rpl30	0.418397	0.00157687	ribosomal protein L30 [Source:MGI Symbol;Acc:MGI:98037]
Map3k1	0.417677	0.000294682	mitogen-activated protein kinase kinase kinase 1 [Source:MGI Symbol;Acc:MGI:1346872]
Cdadc1	0.4162	0.00208386	cytidine and dCMP deaminase domain containing 1 [Source:MGI Symbol;Acc:MGI:1919141]
Dennd5b	0.414676	0.000863459	DENN/MADD domain containing 5B [Source:MGI Symbol;Acc:MGI:2444273]
Wrnip1	0.413728	0.00731707	Werner helicase interacting protein 1 [Source:MGI Symbol;Acc:MGI:1926153]
Dennd4c	0.410717	0.000391522	DENN/MADD domain containing 4C [Source:MGI Symbol;Acc:MGI:1914769]
Anapc4	0.410029	0.00480749	anaphase promoting complex subunit 4 [Source:MGI Symbol;Acc:MGI:1098673]
Wdr3	0.400615	0.00626761	WD repeat domain 3 [Source:MGI Symbol;Acc:MGI:2443143]
Dnaja1	0.399293	0.00554528	DnaJ (Hsp40) homolog, subfamily A, member 1 [Source:MGI Symbol;Acc:MGI:1270129]
Clip1	0.398364	0.00800069	CAP-GLY domain containing linker protein 1 [Source:MGI Symbol;Acc:MGI:1928401]
Hspa14	0.397428	0.00330066	heat shock protein 14 [Source:MGI Symbol;Acc:MGI:1354164]
Arcn1	0.394382	0.00940947	archain 1 [Source:MGI Symbol;Acc:MGI:2387591]
Rars2	0.389724	0.00213025	arginyl-tRNA synthetase 2, mitochondrial [Source:MGI Symbol;Acc:MGI:1923596]
Acnat1 // Acnat2	0.38879	0.00152374	acyl-coenzyme A amino acid N-acyltransferase 1 [Source:MGI Symbol;Acc:MGI:2140197] // acyl-coenzyme A amino acid N-acyltransferase 2 [Source:MGI Symbol;Acc:MGI:2444345]
Csnk1a1	0.38849	0.00456103	casein kinase 1, alpha 1 [Source:MGI Symbol;Acc:MGI:1934950]
Chpt1	0.388413	0.0008189	choline phosphotransferase 1 [Source:MGI Symbol;Acc:MGI:2384841]
Gls	0.387744	8.23e-06	glutaminase [Source:MGI Symbol;Acc:MGI:95752]
Nfxl1	0.38615	0.00462474	nuclear transcription factor, X-box binding-like 1 [Source:MGI Symbol;Acc:MGI:1923646]
Cnot4	0.384518	0.00964116	CCR4-NOT transcription complex, subunit 4 [Source:MGI Symbol;Acc:MGI:1859026]
Akr1c19 // Akr1c13 // Akr1c6 // Akr1c14	0.384159	5.36e-06	aldo-keto reductase family 1, member C19 [Source:MGI Symbol;Acc:MGI:2653678] // aldo-keto reductase family 1, member C13 [Source:MGI Symbol;Acc:MGI:1351662] // aldo-keto reductase family 1, member C6 [Source:MGI Symbol;Acc:MGI:1933427] // aldo-keto reductase family 1, member C14 [Source:MGI Symbol;Acc:MGI:2145458]
Gnl2	0.378603	0.00865835	guanine nucleotide binding protein-like 2 (nucleolar) [Source:MGI Symbol;Acc:MGI:2385207]
Ckap5	0.374479	0.000715768	cytoskeleton associated protein 5 [Source:MGI Symbol;Acc:MGI:1923036]
Cpne3	0.373592	0.000403611	copine III [Source:MGI Symbol;Acc:MGI:1917818]
Tnks2	0.373527	1.46e-05	tankyrase, TRF1-interacting ankyrin-related ADP-ribose polymerase 2 [Source:MGI Symbol;Acc:MGI:1921743]
Tmem2	0.373018	0.00727938	transmembrane protein 2 [Source:MGI Symbol;Acc:MGI:1890373]
Rc3h1	0.370923	0.00176406	RING CCCH (C3H) domains 1 [Source:MGI Symbol;Acc:MGI:2685397]
Actr3	0.370299	0.00307458	ARP3 actin-related protein 3 homolog (yeast) [Source:MGI Symbol;Acc:MGI:1921367]
Ash1l	0.368686	0.00801119	ash1 (absent, small, or homeotic)-like (Drosophila) [Source:MGI Symbol;Acc:MGI:2183158]
Papd5	0.36833	4.06e-05	PAP associated domain containing 5 [Source:MGI Symbol;Acc:MGI:1917820]
Slc23a1	0.367588	0.0110573	solute carrier family 23 (nucleobase transporters), member 1 [Source:MGI Symbol;Acc:MGI:1341903]
Rapgef2	0.366802	0.000116278	Rap guanine nucleotide exchange factor (GEF) 2 [Source:MGI Symbol;Acc:MGI:2659071]
Cdc14a	0.36633	0.00538546	CDC14 cell division cycle 14 homolog A (S. cerevisiae) [Source:MGI Symbol;Acc:MGI:2442676]
Baz1a	0.363453	0.000113113	bromodomain adjacent to zinc finger domain 1A [Source:MGI Symbol;Acc:MGI:1309478]
Hnrnpd // Hnrpdl	0.360559	6.28e-07	heterogeneous nuclear ribonucleoprotein D [Source:MGI Symbol;Acc:MGI:101947] // heterogeneous nuclear ribonucleoprotein D-like [Source:MGI Symbol;Acc:MGI:1355299]
Caprin1	0.356412	0.00530696	cell cycle associated protein 1 [Source:MGI Symbol;Acc:MGI:1858234]
Setdb1	0.354813	0.00746261	SET domain, bifurcated 1 [Source:MGI Symbol;Acc:MGI:1934229]
Mmadhc	0.348799	8.25e-05	methylmalonic aciduria (cobalamin deficiency) cblD type, with homocystinuria [Source:MGI Symbol;Acc:MGI:1923786]
Wasl	0.347227	0.00653268	Wiskott-Aldrich syndrome-like (human) [Source:MGI Symbol;Acc:MGI:1920428]
Dock1	0.346977	0.00440806	dedicator of cytokinesis 1 [Source:MGI Symbol;Acc:MGI:2429765]
Nup153	0.346447	0.00594887	nucleoporin 153 [Source:MGI Symbol;Acc:MGI:2385621]
Myo10	0.345767	0.00777883	myosin X [Source:MGI Symbol;Acc:MGI:107716]
Muc4	0.343943	0.000273898	mucin 4 [Source:MGI Symbol;Acc:MGI:2153525]
Celf1	0.34331	1.32e-06	CUGBP, Elav-like family member 1 [Source:MGI Symbol;Acc:MGI:1342295]
Usp8	0.339982	7.4e-06	ubiquitin specific peptidase 8 [Source:MGI Symbol;Acc:MGI:1934029]
Cpe	0.3387	0.00174905	carboxypeptidase E [Source:MGI Symbol;Acc:MGI:101932]
Dlg1	0.337945	0.00355326	discs, large homolog 1 (Drosophila) [Source:MGI Symbol;Acc:MGI:107231]
Taf4a	0.333124	0.00833418	TAF4A RNA polymerase II, TATA box binding protein (TBP)-associated factor [Source:MGI Symbol;Acc:MGI:2152346]
Brwd1 // Psmg1	0.325753	0.000360647	bromodomain and WD repeat domain containing 1 [Source:MGI Symbol;Acc:MGI:1890651] // proteasome (prosome, macropain) assembly chaperone 1 [Source:MGI Symbol;Acc:MGI:1860263]
Dtymk	0.322836	0.00133501	deoxythymidylate kinase [Source:MGI Symbol;Acc:MGI:108396]
Tnik	0.316608	0.00341484	TRAF2 and NCK interacting kinase [Source:MGI Symbol;Acc:MGI:1916264]
Car13	0.300705	0.0100105	carbonic anhydrase 13 [Source:MGI Symbol;Acc:MGI:1931322]
Larp4b	0.297464	0.00172385	La ribonucleoprotein domain family, member 4B [Source:MGI Symbol;Acc:MGI:106330]
Hipk1	0.283057	0.00146217	homeodomain interacting protein kinase 1 [Source:MGI Symbol;Acc:MGI:1314873]
Btaf1	0.282425	0.00489294	BTAF1 RNA polymerase II, B-TFIID transcription factor-associated, (Mot1 homolog, S. cerevisiae) [Source:MGI Symbol;Acc:MGI:2147538]
Tbl1x	0.270882	0.00679377	transducin (beta)-like 1 X-linked [Source:MGI Symbol;Acc:MGI:1336172]
Akap8l // Akap8	0.269879	0.0041709	A kinase (PRKA) anchor protein 8-like [Source:MGI Symbol;Acc:MGI:1860606] // A kinase (PRKA) anchor protein 8 [Source:MGI Symbol;Acc:MGI:1928488]
Akap7	0.265485	0.00307247	A kinase (PRKA) anchor protein 7 [Source:MGI Symbol;Acc:MGI:1859150]
Ythdf2	0.264523	0.00584993	YTH domain family 2 [Source:MGI Symbol;Acc:MGI:2444233]
Eif4a2	0.24536	0.00354591	eukaryotic translation initiation factor 4A2 [Source:MGI Symbol;Acc:MGI:106906]
Cnot2	0.1931	0.0103849	CCR4-NOT transcription complex, subunit 2 [Source:MGI Symbol;Acc:MGI:1919318]
Tjp1	0.138814	0.00728822	tight junction protein 1 [Source:MGI Symbol;Acc:MGI:98759]
